# Supplementary material for: An Electrochemical Aptasensor for the Detection of Freshwater Cyanobacteria
Source: Biosensors (Basel). 2024 Jan 4;14(1):28. doi: 10.3390/bios14010028 (PMC10813013; doi:10.3390/bios14010028)
Supplement: Supplementary file 1 [file biosensors-14-00028-s001.zip]

Archive with 1 entries (1 files):
- biosensors-2688493-supplementary.pdf
